# Supplementary material for: A Novel Automated Immunoassay Platform to Evaluate the Association of Adiponectin and Leptin Levels with Breast Cancer Risk
Source: Cancers (Basel). 2021 Jun 30;13(13):3303. doi: 10.3390/cancers13133303 (PMC8268385; doi:10.3390/cancers13133303)
Supplement: Supplementary file 1 [file cancers-13-03303-s001.zip]

Archive with 1 entries (1 files):
- cancers-1236013-supplementary.pdf
